# Supplementary material for: Point-of-care Tests for Chlamydia trachomatis and Neisseria gonorrhoeae: Review of the Literature
Source: Clin Infect Dis. 2026 Feb 24;82(Suppl 1):S43–51. doi: 10.1093/cid/ciaf699 (PMC13084200; doi:10.1093/cid/ciaf699)
Supplement: ciaf699_Supplementary_Data [file ciaf699_supplementary_data.zip]

Archive with 2 entries (2 files):
- POCT_SupplementalTables.xlsx
- SupplementalFile.docx
