# Supplementary material for: Point-of-care Tests for Chlamydia trachomatis and Neisseria gonorrhoeae: Review of the Literature
Source: Clin Infect Dis. 2026 Feb 24;82(Suppl 1):S43–51. doi: 10.1093/cid/ciaf699 (PMC13084200; doi:10.1093/cid/ciaf699)
Supplement: ciaf699_Supplementary_Data [file ciaf699_supplementary_data.zip › POCT_SupplementalTables.xlsx]

## Sheet: Supplemental
Table S1: Limit of Detection for FDA-cleared POCTs
CT: Chlamydia trachomatis; EB: Elementary bodies; NG: Neisseria gonorrhoeae; CFU: Colony forming units.
Chlamydia trachomatis Limit of Detection
		CT serovar D	CT serovar E	CT serovar F	CT serovar G	CT serovar H	CT serovar I	CT serovar J	CT serovar K	LGV I	LGV II	LGV III
Xpert CT/NG	Vaginal Swab	84 EB/mL	6 EB/mL	202 EB/mL	96 EB/mL	161 EB/mL	21 EB/mL	150 EB/mL	117 EB/mL	31 EB/mL	20 EB/mL	210 EB/mL
	Male Urine	75 EB/mL	12 EB/mL	151 EB/mL	48 EB/mL	134 EB/mL	43 EB/mL	112 EB/mL	88 EB/mL	31 EB/mL	40 EB/mL	157 EB/mL
	Pharyngeal Swab	161 EB/mL	X	X	X	225 EB/mL	X	X	X	X	X	X
	Rectal Swab	88 EB/mL	X	X	X	161 EB/mL	X	X	X	X	X	X
Visby Medical Sexual Health Test	Vaginal Swab	5.9 EB/mL	X	X	X	16.0 EB/mL	X	X	X	X	X	X
binx IO CT/NG	Vaginal Swab	X	5.6 IFU/mL	0.3 IFU/mL	X	X	X	X	X	X	X	X
	Male Urine	X	6.6 IFU/mL	0.3 IFU/mL	X	X	X	X	X	X	X	X
cobas liat CT/NG/MG	Vaginal Swab	0.17 EB/mL	X	X	X	X	0.748 EB/mL	X	X	X	X	X
	Male Urine	0.085 EB/mL	X	X	X	X	0.748 EB/mL	X	X	X	X	X
Neisseria gonorrhoeae Limit of Detection
		NG ATCC 19424	NG ATCC 49226	NG ATCC 700825	NG strain 2948	NG strain 891
Xpert CT/NG	Vaginal Swab	1.5 CFU/mL	1.6 CFU/mL	X	X	X
	Male Urine	2.7 CFU/mL	1.2 CFU/mL	X	X	X
	Pharyngeal Swab	7.1 CFU/mL	6.4 CFU/mL	X	X	X
	Rectal Swab	4.9 CFU/mL	5.3 CFU/mL	X	X	X
Visby Medical Sexual Health Test	Vaginal Swab	5.7 CFU/mL	6.2 CFU/mL	X	X	X
binx IO CT/NG	Vaginal Swab	X	2.1 CFU/mL	2.5 CFU/mL	X	X
	Male Urine	X	1.1 CFU/mL	2.5 CFU/mL	X	X
cobas liat CT/NG/MG	Vaginal Swab	X	X	X	0.5 CFU/mL	0.20 CFU/mL
	Male Urine	X	X	X	0.25 CFU/mL	0.20 CFU/mL
